# Supplementary material for: Assessment of the Safety and Potential Probiotic Properties of Lactiplantibacillus plantarum LP28 Based on Whole Genome Sequencing and Phenotypic and Oral Toxicity Analyses
Source: Microorganisms. 2026 Apr 9;14(4):843. doi: 10.3390/microorganisms14040843 (PMC13119284; doi:10.3390/microorganisms14040843)
Supplement: Supplementary file 1 [file microorganisms-14-00843-s001.zip]

Archive with 1 entries (1 files):
- microorganisms-4198639-supplementary.pdf
